# Supplementary material for: Efficacy and Safety of Chinese Patent Medicine Combined With Oseltamivir in Treatment of Children With Influenza: A meta-Analysis
Source: Front Pharmacol. 2021 Aug 6;12:682732. doi: 10.3389/fphar.2021.682732 (PMC8377812; doi:10.3389/fphar.2021.682732)
Supplement: Supplementary file 1 [file DataSheet1.zip]

Archive with 6 entries (5 files):
- Supplementary materials/Figure 10.docx
- Supplementary materials/Figure 11.docx
- Supplementary materials/PRISMA Checklist.doc
- Supplementary materials/Table 2.docx
- Supplementary materials/Table3.docx
- Supplementary materials/
